# Supplementary material for: Bioinformatic Analyses and Integrated Machine Learning to Predict prognosis and therapeutic response Based on E3 Ligase-Related Genes in colon cancer
Source: J Cancer. 2024 Aug 19;15(16):5376–95. doi: 10.7150/jca.98723 (PMC11375543; doi:10.7150/jca.98723)
Supplement: Supplementary file 1 — Figure S1: Flow chart of this research; Figure S2: Further validation of the OS-associated prognostic risk model for colon cancer; Table S1: E3s (n=240) obtained from previous literature; Table S2: Genes (62) obtained from univariate Cox analysis; Table S3: Machine learning algorithm combinations (92) and their corresponding C-indices and risk genes in all validation datasets. Table S4: Detailed clinic parameters of patients with colon cancer in TCGA dataset. [file jcav15p5376s1.zip]

Archive with 2 entries (2 files):
- Figure 1S-2S.pdf
- Table S1-4.xlsx
