# Supplementary material for: Bioinformatic Analyses and Integrated Machine Learning to Predict prognosis and therapeutic response Based on E3 Ligase-Related Genes in colon cancer
Source: J Cancer. 2024 Aug 19;15(16):5376–95. doi: 10.7150/jca.98723 (PMC11375543; doi:10.7150/jca.98723)
Supplement: Supplementary file 1 — Figure S1: Flow chart of this research; Figure S2: Further validation of the OS-associated prognostic risk model for colon cancer; Table S1: E3s (n=240) obtained from previous literature; Table S2: Genes (62) obtained from univariate Cox analysis; Table S3: Machine learning algorithm combinations (92) and their corresponding C-indices and risk genes in all validation datasets. Table S4: Detailed clinic parameters of patients with colon cancer in TCGA dataset. [file jcav15p5376s1.zip › Table S1-4.xlsx]

## Sheet: Table S1
E3s(n=240)
KLHL25
PRKN
NEDD4
XIAP
ZNRF1
MUL1
TRAF6
RNF2
KCTD6
CBL
RNF111
UBR3
MDM2
CRBN
FZR1
RNF185
ZNRF2
SYVN1
STUB1
SMURF1
FBXO2
KEAP1
PPARA
FBXW8
TBL1XR1
AMBRA1
SKP2
RNF8
RNF168
ITCH
BRCA1
BTRC
TRIM6
WWP2
WWP1
CDC20
FBXO4
FBXL2
RNF128
CBLB
DDB1
DCAF8
RNF43
SIAH2
CUL4A
RBX1
DTL
FBXO6
CHFR
PDZRN3
TRIM24
COP1
SOCS3
TBL1X
SIAH1
RNF113A
AMFR
DDB2
UBE3A
HUWE1
TRIM21
MEX3C
TRIM14
TRIM4
RNF125
TRIM25
RNF135
MARCH5
TRIM33
WSB1
MIB1
ABTB1
TRAF2
SMURF2
KLHL12
RNF40
RNF20
KCTD10
VHL
MARCH2
RNF4
FANCL
ASB2
ZNRF3
BARD1
KDM2B
BMI1
PCGF1
RING1
TRIM37
DZIP3
CUL7
MSL2
TRAIP
SMU1
RAG1
UHRF1
DTX3L
MARCH1
MARCH8
MARCH9
SPSB1
ZFP91
LZTR1
TRIM65
MID1
TRIM23
BIRC2
RBCK1
RNF31
FBXO42
RNF139
PELI3
UBE3C
NEDD4L
CUL3
DCAF1
RLIM
MYLIP
SPOP
TRAF1
RNF34
TRIM31
TRAF3
RNF5
TOPORS
FBXW7
FBXO28
FBXO32
FBXW11
TRIM26
TRIM32
RNF146
UBR5
SHPRH
RAD18
FBXO38
PELI1
HECTD1
KLHL22
STRAP
RCHY1
CUL4B
TRIM63
TRIM41
FBXO24
FBXO22
TRIP12
FBXL19
HACE1
SOCS1
ING4
CBLC
MIB2
BIRC3
RNF115
RNF187
ZNF598
RNF145
PPARG
TRAF4
FBXL14
TNFAIP3
KLHL5
TRIM29
TRIM56
RNF41
DTX4
ASB3
E4F1
MKRN1
TRAF3IP2
TRIM50
HECW1
UCHL1
KLHL2
RNF208
RNF25
ARIH1
ARIH2
ASB8
CDK5RAP3
CUL1
CUL5
DTX3
FBXO11
FBXO15
FBXO21
FBXO30
FBXW2
HDAC6
HECTD3
HERC2
HERC3
LRSAM1
MAGI3
MARCH3
MARCH7
MKRN3
PJA1
PJA2
RBBP6
RNF126
RNF14
RNF144A
RNF149
RNF157
RNF167
RNF216
RC3H1
SAG
SOCS7
TRIM10
TRIM11
TRIM15
TRIM16
TRIM17
TRIM22
TRIM28
TRIM3
TRIM35
TRIM36
TRIM39
TRIM40
TRIM44
TRIM52
TRIM55
TRIM58
TRIM59
TRIM62
TRIM66
TRIM69
TRIM7
TRIM71
TRIM72
UBE3B
UBR7
UHRF2
UPF1
FBXL8

## Sheet: Table S2
gene	HR	HR.95L	HR.95H	pvalue
MAD2L1	0.707135	0.514285	0.972301	0.032937
CCNA2	0.732649	0.53857	0.996667	0.047566
DEPDC1	0.733848	0.542303	0.993048	0.0449449
PLK4	0.649414	0.436243	0.96675	0.0334582
CCNB1	0.731266	0.540488	0.989383	0.0424415
PARPBP	0.668214	0.476769	0.936531	0.0192486
CDC25C	0.573415	0.386236	0.851306	0.00580797
PTTG1	0.718449	0.527771	0.978018	0.0356227
PRELP	1.17107	1.00347	1.36667	0.0450814
DEPDC1B	0.681839	0.48917	0.950394	0.0238057
LRRC32	1.30521	1.02067	1.66907	0.0337495
ORC1	0.664607	0.482186	0.91604	0.0125731
HMMR	0.745189	0.579434	0.958361	0.0219465
NDC1	0.609823	0.427849	0.869196	0.00623334
ARHGEF17	1.40379	1.04584	1.88425	0.0239219
BRI3BP	0.641474	0.438093	0.939274	0.0224918
ESCO2	0.646495	0.469708	0.88982	0.00744663
PBK	0.789011	0.637244	0.976924	0.0296933
PXDC1	1.40716	1.04794	1.88953	0.023127
KIF15	0.703003	0.497624	0.993144	0.0456096
THBS3	1.56029	1.10848	2.19627	0.0107613
NOTCH3	1.32006	1.05714	1.64837	0.0142718
COMP	1.1204	1.00069	1.25444	0.0486178
CLSTN3	1.54835	1.0792	2.22146	0.0176048
CDCA2	0.674799	0.50103	0.908836	0.00962001
PI4K2B	0.573019	0.408267	0.804255	0.00128446
HEYL	1.74293	1.31613	2.30814	0.000105818
CRIP2	1.32212	1.03975	1.68116	0.0227265
ISM1	1.301	1.01767	1.66322	0.0357551
YPEL3	1.38082	1.06839	1.7846	0.0136853
SFRP2	1.10301	1.0106	1.20386	0.0280839
NLGN2	1.35486	1.02437	1.79196	0.0332734
BCAM	1.25685	1.01618	1.55452	0.0350324
BGN	1.17429	1.02268	1.34838	0.0227331
TPM2	1.20064	1.01518	1.41998	0.0326791
KCNE4	1.33016	1.00036	1.76867	0.0497076
LAMP5	1.43409	1.09476	1.87859	0.00886485
CERCAM	1.22999	1.0076	1.50145	0.041911
VAT1	1.37502	1.05467	1.79268	0.0186075
GPX3	1.26794	1.06017	1.51642	0.0093255
GPC1	1.29989	1.03761	1.62847	0.0225442
TIMP1	1.38595	1.09814	1.7492	0.00599148
FABP4	1.16326	1.03015	1.31357	0.0147257
UCHL1	1.25599	1.03574	1.52307	0.0205075
RTL8C	1.27685	1.04317	1.56287	0.0177975
ARL4C	1.23988	1.01223	1.51873	0.0377653
SERPINE1	1.1672	1.00855	1.35081	0.0380686
FSTL3	1.31331	1.07979	1.59733	0.00636365
ADAM8	1.28606	1.04672	1.58012	0.0166399
GRP	1.23792	1.01594	1.50839	0.0342767
MEGF6	1.32902	1.06988	1.65093	0.0101596
CALB2	1.2305	1.05204	1.43924	0.00947144
ELFN1-AS1	1.2413	1.04211	1.47858	0.0154306
PKDCC	1.20398	1.00013	1.44938	0.0498428
IGLV8-61	0.899894	0.819568	0.988092	0.0270304
CXCL2	0.852512	0.727696	0.998737	0.0481993
IGLV7-43	0.859257	0.765034	0.965085	0.0104767
C2CD4A	0.856007	0.733782	0.998591	0.0479402
IGKV2-24	0.875108	0.785499	0.97494	0.0155029
NOS2	0.854437	0.752106	0.970691	0.0156488
IGKV6-21	0.836317	0.714573	0.978803	0.0259551
IGKV2D-29	0.858086	0.755866	0.974129	0.0180305

## Sheet: Table S3
algorithms	GSE17537	GSE29621	TCGA_Testing
StepCox[both]+Ridge	0.644068	0.697024	0.626149
StepCox[both]+Enet[alpha=0.1]	0.64891	0.690712	0.627153
survivalSVM	0.61138	0.560866	0.527504
CoxBoost+survivalSVM	0.607748	0.562669	0.588363
Ridge	0.613801	0.541028	0.626317
Lasso+survivalSVM	0.607748	0.562669	0.588363
SuperPC	0.606538	0.527502	0.608092
CoxBoost+Ridge	0.618644	0.660054	0.622304
Enet[alpha=0.1]	0.662228	0.638413	0.622973
CoxBoost+Enet[alpha=0.1]	0.621065	0.670875	0.620465
Enet[alpha=0.2]	0.646489	0.655546	0.620632
Enet[alpha=0.3]	0.636804	0.670875	0.621134
CoxBoost+Enet[alpha=0.3]	0.613801	0.676285	0.619963
CoxBoost+Enet[alpha=0.2]	0.617433	0.675383	0.62013
Enet[alpha=0.4]	0.618644	0.681695	0.619796
CoxBoost+Enet[alpha=0.4]	0.617433	0.685302	0.621802
Lasso+CoxBoost	0.615012	0.6844	0.619963
Enet[alpha=0.5]	0.608959	0.683499	0.620799
CoxBoost+Enet[alpha=0.5]	0.61138	0.685302	0.621134
Enet[alpha=0.6]	0.604116	0.688007	0.62013
CoxBoost+Enet[alpha=0.6]	0.612591	0.683499	0.620298
CoxBoost+Enet[alpha=0.7]	0.61138	0.688007	0.620799
CoxBoost+Enet[alpha=0.8]	0.613801	0.686204	0.619796
Enet[alpha=0.8]	0.607748	0.693417	0.61779
Enet[alpha=0.9]	0.602906	0.699729	0.619963
Lasso	0.608959	0.697926	0.61896
Enet[alpha=0.7]	0.606538	0.691614	0.618626
CoxBoost+Enet[alpha=0.9]	0.610169	0.686204	0.619629
CoxBoost+Lasso	0.610169	0.682597	0.619629
Lasso+plsRcox	0.612591	0.609558	0.616954
CoxBoost+plsRcox	0.612591	0.609558	0.616954
CoxBoost+StepCox[forward]	0.610169	0.6844	0.619127
Lasso+StepCox[forward]	0.610169	0.6844	0.619127
RSF+survivalSVM	0.507264	0.585212	0.558602
CoxBoost+SuperPC	0.642857	0.597836	0.59271
StepCox[forward]	0.588378	0.543733	0.643036
plsRcox	0.686441	0.657349	0.598897
RSF+Ridge	0.692494	0.601443	0.609263
RSF+Enet[alpha=0.1]	0.681598	0.625789	0.609597
Lasso+SuperPC	0.642857	0.597836	0.59271
RSF+plsRcox	0.700969	0.601443	0.621301
RSF+StepCox[forward]	0.606538	0.664563	0.600903
RSF+Enet[alpha=0.2]	0.670702	0.639315	0.609931
RSF+Enet[alpha=0.3]	0.653753	0.645627	0.607758
RSF+Enet[alpha=0.6]	0.639225	0.656447	0.607256
RSF+Lasso	0.633172	0.661858	0.608427
RSF+Enet[alpha=0.7]	0.638015	0.657349	0.607256
RSF+Enet[alpha=0.5]	0.640436	0.659152	0.605752
RSF+CoxBoost	0.634383	0.658251	0.608427
RSF+Enet[alpha=0.9]	0.634383	0.659152	0.607089
RSF+Enet[alpha=0.4]	0.653753	0.650135	0.607758
RSF+Enet[alpha=0.8]	0.639225	0.658251	0.607925
StepCox[backward]+Ridge	0.607748	0.640216	0.634676
StepCox[both]+plsRcox	0.717918	0.614067	0.622137
StepCox[backward]+plsRcox	0.717918	0.614067	0.622137
StepCox[both]+Enet[alpha=0.9]	0.599274	0.697926	0.620632
StepCox[backward]+Enet[alpha=0.9]	0.598063	0.698828	0.62013
StepCox[backward]+Enet[alpha=0.1]	0.652542	0.686204	0.624812
StepCox[both]+Enet[alpha=0.8]	0.599274	0.698828	0.619796
StepCox[backward]+Enet[alpha=0.8]	0.596852	0.698828	0.619796
StepCox[both]+Enet[alpha=0.2]	0.630751	0.687106	0.62431
StepCox[backward]+Enet[alpha=0.2]	0.630751	0.687106	0.62431
StepCox[both]+Lasso	0.599274	0.697024	0.620632
StepCox[backward]+Lasso	0.596852	0.699729	0.620465
StepCox[both]+Enet[alpha=0.6]	0.595642	0.700631	0.619796
StepCox[backward]+Enet[alpha=0.6]	0.595642	0.700631	0.619796
CoxBoost+GBM	0.521186	0.5	0.582511
StepCox[both]+Enet[alpha=0.7]	0.57385	0.601443	0.642535
StepCox[backward]+Enet[alpha=0.7]	0.595642	0.700631	0.619294
StepCox[both]	0.57385	0.596934	0.640027
StepCox[backward]	0.57385	0.596934	0.640027
StepCox[both]+Enet[alpha=0.4]	0.578692	0.613165	0.641699
StepCox[backward]+Enet[alpha=0.4]	0.607748	0.698828	0.619629
StepCox[both]+Enet[alpha=0.3]	0.621065	0.690712	0.621802
StepCox[backward]+Enet[alpha=0.3]	0.621065	0.690712	0.621802
StepCox[both]+CoxBoost	0.598063	0.701533	0.619963
StepCox[backward]+CoxBoost	0.599274	0.695221	0.620632
StepCox[both]+Enet[alpha=0.5]	0.599274	0.700631	0.620632
StepCox[backward]+Enet[alpha=0.5]	0.600484	0.701533	0.621468
CoxBoost+RSF	0.602906	0.551398	0.608594
RSF+SuperPC	0.70339	0.549143	0.576325
RSF	0.577482	0.564022	0.660926
Lasso+GBM	0.5	0.5	0.592543
RSF+GBM	0.5	0.5	0.597057
GBM	0.493341	0.495041	0.612607
StepCox[both]+survivalSVM	0.526634	0.612263	0.512958
StepCox[backward]+survivalSVM	0.526634	0.612263	0.512958
Lasso+RSF	0.585956	0.533363	0.607424
StepCox[both]+GBM	0.455206	0.558161	0.593713
StepCox[backward]+GBM	0.486683	0.50541	0.58853
StepCox[both]+SuperPC	0.662228	0.614067	0.564454
StepCox[backward]+SuperPC	0.634383	0.563571	0.585521

## Sheet: Table S4
id	OS_time(days)	OS	Age	Gender	M	N	T	Stage
TCGA-3L-AA1B-01A	475	0	61	female	M0	N0	T1&2	Stage I&II
TCGA-4N-A93T-01A	146	0	67	Male	M0	N1&2	T3&4	Stage III&IV
TCGA-4T-AA8H-01A	385	0	42	female	NA	N0	T3&4	Stage I&II
TCGA-5M-AAT4-01A	49	1	74	Male	M1	N0	T3&4	Stage III&IV
TCGA-5M-AAT6-01A	290	1	40	female	M1	N1&2	T3&4	Stage III&IV
TCGA-5M-AATE-01A	1200	0	76	Male	M0	N0	T3&4	Stage I&II
TCGA-A6-2671-01A	1331	1	85	Male	M1	N1&2	T3&4	Stage III&IV
TCGA-A6-2672-01A	1419	0	82	female	M0	N1&2	T3&4	Stage III&IV
TCGA-A6-2674-01A	1331	0	71	Male	M1	N1&2	T3&4	Stage III&IV
TCGA-A6-2675-01A	1321	0	78	Male	NA	N0	T3&4	Stage I&II
TCGA-A6-2676-01A	1305	1	75	female	M0	N0	T3&4	Stage I&II
TCGA-A6-2677-01A	740	1	68	female	M0	N1&2	T3&4	Stage III&IV
TCGA-A6-2678-01A	1286	0	43	female	M0	N1&2	T3&4	Stage III&IV
TCGA-A6-2679-01A	1366	0	73	female	NA	N0	T3&4	Stage I&II
TCGA-A6-2680-01A	1068	0	72	female	M0	N0	T3&4	Stage I&II
TCGA-A6-2681-01A	1387	0	73	female	M0	N0	T3&4	Stage I&II
TCGA-A6-2682-01A	424	1	70	Male	M1	N1&2	T3&4	Stage III&IV
TCGA-A6-2683-01A	504	1	57	female	M1	N0	T3&4	Stage III&IV
TCGA-A6-2684-01A	1127	0	75	female	M0	N0	T1&2	Stage I&II
TCGA-A6-2685-01A	1133	0	48	female	M0	N0	T3&4	Stage I&II
TCGA-A6-2686-01A	1126	1	81	female	M0	N0	T3&4	Stage I&II
TCGA-A6-3807-01A	1054	0	53	female	M0	N1&2	T3&4	Stage III&IV
TCGA-A6-3808-01A	1014	0	73	Male	M0	N0	T3&4	Stage I&II
TCGA-A6-3809-01A	996	0	71	female	M0	N0	T3&4	Stage I&II
TCGA-A6-3810-01A	1111	0	62	Male	M0	N0	T3&4	Stage I&II
TCGA-A6-4105-01A	442	1	79	Male	M0	N0	T3&4	Stage I&II
TCGA-A6-4107-01A	987	0	57	female	M0	N1&2	T3&4	Stage III&IV
TCGA-A6-5656-01A	1001	0	74	Male	M0	N0	T1&2	Stage I&II
TCGA-A6-5657-01A	962	0	65	Male	M0	N1&2	T3&4	Stage III&IV
TCGA-A6-5659-01A	926	0	82	Male	M0	N0	T1&2	Stage I&II
TCGA-A6-5660-01A	888	0	73	Male	M0	N1&2	T3&4	Stage III&IV
TCGA-A6-5661-01A	1020	0	80	female	M0	N0	T3&4	Stage I&II
TCGA-A6-5662-01A	718	0	46	Male	M1	N1&2	T3&4	Stage III&IV
TCGA-A6-5664-01A	672	0	80	Male	NA	N1&2	T3&4	Stage III&IV
TCGA-A6-5665-01A	671	0	84	female	M0	N0	T3&4	Stage I&II
TCGA-A6-5666-01A	995	0	78	Male	M0	N0	T3&4	Stage I&II
TCGA-A6-5667-01A	887	0	40	female	NA	N1&2	T3&4	Stage III&IV
TCGA-A6-6137-01A	824	0	55	Male	M0	N1&2	T3&4	Stage III&IV
TCGA-A6-6138-01A	685	0	61	Male	M0	N0	T1&2	Stage I&II
TCGA-A6-6140-01A	734	0	62	Male	M0	N0	T3&4	Stage I&II
TCGA-A6-6141-01A	255	0	31	Male	M0	N0	T3&4	Stage I&II
TCGA-A6-6142-01A	763	0	56	female	M1	N1&2	T3&4	Stage III&IV
TCGA-A6-6648-01A	766	0	56	Male	M1	N0	T3&4	Stage III&IV
TCGA-A6-6649-01A	735	0	66	Male	M0	N1&2	T3&4	Stage III&IV
TCGA-A6-6650-01A	627	0	69	female	M0	N0	T3&4	Stage I&II
TCGA-A6-6651-01A	662	0	55	female	NA	N1&2	T3&4	Stage III&IV
TCGA-A6-6652-01A	751	0	59	Male	M1	N0	T3&4	Stage III&IV
TCGA-A6-6653-01A	742	0	82	Male	M0	N0	T1&2	Stage I&II
TCGA-A6-6654-01A	726	0	65	female	M0	N1&2	T3&4	Stage III&IV
TCGA-A6-6780-01A	612	0	74	Male	NA	N0	T3&4	Stage I&II
TCGA-A6-6781-01A	598	0	43	Male	NA	N1&2	T3&4	Stage III&IV
TCGA-A6-6782-01A	617	0	82	Male	NA	N0	T3&4	Stage I&II
TCGA-A6-A565-01A	494	1	34	female	NA	N1&2	T3&4	Stage III&IV
TCGA-A6-A566-01A	758	1	55	female	M0	N1&2	T3&4	Stage III&IV
TCGA-A6-A567-01A	1881	1	56	Male	M1	N1&2	T3&4	Stage III&IV
TCGA-A6-A56B-01A	1711	1	57	Male	M0	N1&2	T3&4	Stage III&IV
TCGA-A6-A5ZU-01A	293	0	59	Male	M0	N1&2	T3&4	Stage III&IV
TCGA-AA-3488-01A	153	1	58	Male	M1	N1&2	T3&4	Stage III&IV
TCGA-AA-3489-01A	214	1	75	Male	M0	N0	T3&4	Stage I&II
TCGA-AA-3492-01A	1	1	90	female	M0	N0	T3&4	Stage I&II
TCGA-AA-3494-01A	31	0	55	Male	M1	N0	T3&4	Stage III&IV
TCGA-AA-3495-01A	1127	0	79	Male	M0	N0	T1&2	Stage I&II
TCGA-AA-3496-01A	31	0	83	female	M0	N0	T3&4	Stage I&II
TCGA-AA-3502-01A	1065	0	73	Male	M0	N0	T1&2	Stage I&II
TCGA-AA-3506-01A	1765	0	77	Male	M0	N0	T1&2	Stage I&II
TCGA-AA-3509-01A	1915	0	54	female	M0	N0	T3&4	Stage I&II
TCGA-AA-3510-01A	1946	0	70	Male	M0	N0	T3&4	Stage I&II
TCGA-AA-3511-01A	212	0	64	Male	M0	N0	T3&4	Stage I&II
TCGA-AA-3514-01A	31	0	81	female	M0	N0	T1&2	Stage I&II
TCGA-AA-3516-01A	396	1	74	female	M0	N1&2	T3&4	Stage III&IV
TCGA-AA-3517-01A	1186	0	60	Male	M0	N0	T3&4	Stage I&II
TCGA-AA-3518-01A	31	0	81	female	M0	N0	T3&4	Stage I&II
TCGA-AA-3519-01A	276	0	63	Male	M0	N1&2	T3&4	Stage III&IV
TCGA-AA-3520-01A	731	0	86	female	M0	N0	T3&4	Stage I&II
TCGA-AA-3522-01A	1127	0	67	Male	M0	N0	T3&4	Stage I&II
TCGA-AA-3524-01A	1096	0	85	Male	M0	N0	T3&4	Stage I&II
TCGA-AA-3525-01A	1	0	90	Male	M0	N1&2	T3&4	Stage III&IV
TCGA-AA-3526-01A	580	0	57	Male	M0	N0	T1&2	Stage I&II
TCGA-AA-3530-01A	580	0	80	Male	M0	N0	T1&2	Stage I&II
TCGA-AA-3531-01A	1035	0	75	female	M0	N0	T3&4	Stage I&II
TCGA-AA-3532-01A	882	0	63	Male	M0	N0	T3&4	Stage I&II
TCGA-AA-3534-01A	882	0	78	female	M0	N0	T3&4	Stage I&II
TCGA-AA-3538-01A	791	0	54	female	M0	N0	T1&2	Stage I&II
TCGA-AA-3542-01A	395	0	69	Male	M0	N1&2	T3&4	Stage III&IV
TCGA-AA-3543-01A	30	0	84	Male	M0	N0	T1&2	Stage I&II
TCGA-AA-3544-01A	426	0	68	Male	M0	N0	T1&2	Stage I&II
TCGA-AA-3548-01A	1034	0	71	female	M0	N1&2	T3&4	Stage III&IV
TCGA-AA-3549-01A	639	0	69	Male	M0	N0	T1&2	Stage I&II
TCGA-AA-3552-01A	396	1	85	Male	M0	N1&2	T3&4	Stage III&IV
TCGA-AA-3553-01A	730	0	61	female	M0	N0	T1&2	Stage I&II
TCGA-AA-3554-01A	546	0	62	female	M0	N0	T3&4	Stage I&II
TCGA-AA-3555-01A	911	0	81	female	M0	N0	T3&4	Stage I&II
TCGA-AA-3556-01A	700	0	78	Male	M0	N0	T1&2	Stage I&II
TCGA-AA-3560-01A	608	0	72	female	M0	N1&2	T3&4	Stage III&IV
TCGA-AA-3561-01A	424	0	72	Male	M0	N0	T3&4	Stage I&II
TCGA-AA-3562-01A	608	0	82	Male	M0	N1&2	T3&4	Stage III&IV
TCGA-AA-3655-01A	1856	0	68	Male	M0	N0	T3&4	Stage I&II
TCGA-AA-3660-01A	2375	0	51	female	M0	N0	T3&4	Stage I&II
TCGA-AA-3662-01A	184	0	80	female	M1	N1&2	T3&4	Stage III&IV
TCGA-AA-3663-01A	212	0	42	Male	M0	N0	T3&4	Stage I&II
TCGA-AA-3664-01A	1643	0	74	female	M0	N0	T3&4	Stage I&II
TCGA-AA-3666-01A	61	1	68	Male	M0	N1&2	T3&4	Stage III&IV
TCGA-AA-3667-01A	426	0	36	female	M0	N0	T1&2	Stage I&II
TCGA-AA-3673-01A	1522	0	53	female	M0	N0	T3&4	Stage I&II
TCGA-AA-3675-01A	1431	0	84	Male	M0	N0	T3&4	Stage I&II
TCGA-AA-3678-01A	1430	0	60	female	M0	N1&2	T1&2	Stage III&IV
TCGA-AA-3679-01A	457	0	59	Male	M1	N1&2	T3&4	Stage III&IV
TCGA-AA-3680-01A	335	1	67	female	M1	N1&2	T3&4	Stage III&IV
TCGA-AA-3681-01A	182	0	77	female	M0	N1&2	T3&4	Stage III&IV
TCGA-AA-3685-01A	1127	0	69	Male	M0	N0	T3&4	Stage I&II
TCGA-AA-3688-01A	578	0	80	Male	M1	N1&2	T3&4	Stage III&IV
TCGA-AA-3692-01A	1095	1	47	female	M1	N1&2	T3&4	Stage III&IV
TCGA-AA-3696-01A	153	1	75	female	M1	N1&2	T3&4	Stage III&IV
TCGA-AA-3697-01A	2587	0	77	Male	M0	N0	T3&4	Stage I&II
TCGA-AA-3710-01A	821	0	80	female	M0	N0	T3&4	Stage I&II
TCGA-AA-3713-01A	579	0	68	Male	M1	N0	T3&4	Stage III&IV
TCGA-AA-3715-01A	579	1	77	Male	M0	N0	T3&4	Stage I&II
TCGA-AA-3811-01A	306	1	84	female	M0	N1&2	T3&4	Stage III&IV
TCGA-AA-3812-01A	1066	0	82	female	M0	N0	T3&4	Stage I&II
TCGA-AA-3815-01A	1005	0	65	female	M0	N0	T3&4	Stage I&II
TCGA-AA-3818-01A	30	1	78	female	M0	N0	T3&4	Stage I&II
TCGA-AA-3819-01A	761	0	41	female	M0	N0	T3&4	Stage I&II
TCGA-AA-3821-01A	31	0	81	female	M0	N0	T1&2	Stage I&II
TCGA-AA-3831-01A	547	0	66	Male	M0	N0	T3&4	Stage I&II
TCGA-AA-3833-01A	485	0	63	female	M0	N0	T3&4	Stage I&II
TCGA-AA-3837-01A	1186	0	67	Male	M0	N0	T3&4	Stage I&II
TCGA-AA-3841-01A	1124	0	66	Male	M0	N0	T3&4	Stage I&II
TCGA-AA-3842-01A	1126	0	51	Male	M0	N1&2	T1&2	Stage III&IV
TCGA-AA-3844-01A	454	0	78	female	M0	N1&2	T3&4	Stage III&IV
TCGA-AA-3846-01A	518	0	74	female	M0	N0	T3&4	Stage I&II
TCGA-AA-3848-01A	306	1	82	female	M0	N1&2	T3&4	Stage III&IV
TCGA-AA-3851-01A	1006	0	74	Male	M0	N0	T3&4	Stage I&II
TCGA-AA-3854-01A	1096	0	71	female	M0	N0	T1&2	Stage I&II
TCGA-AA-3855-01A	975	0	72	Male	M0	N0	T1&2	Stage I&II
TCGA-AA-3856-01A	30	0	59	Male	M0	N0	T3&4	Stage I&II
TCGA-AA-3858-01A	945	0	67	Male	M0	N0	T1&2	Stage I&II
TCGA-AA-3860-01A	945	0	53	female	M0	N1&2	T3&4	Stage III&IV
TCGA-AA-3861-01A	914	0	72	Male	M0	N0	T3&4	Stage I&II
TCGA-AA-3862-01A	914	0	82	Male	M0	N0	T3&4	Stage I&II
TCGA-AA-3864-01A	1612	0	71	Male	M0	N0	T3&4	Stage I&II
TCGA-AA-3866-01A	518	0	78	female	M0	N0	T1&2	Stage I&II
TCGA-AA-3867-01A	731	0	74	Male	M1	N1&2	T3&4	Stage III&IV
TCGA-AA-3869-01A	822	1	76	Male	M1	N1&2	T3&4	Stage III&IV
TCGA-AA-3870-01A	912	0	71	female	M1	N1&2	T3&4	Stage III&IV
TCGA-AA-3875-01A	549	0	78	female	M0	N0	T1&2	Stage I&II
TCGA-AA-3877-01A	943	0	83	female	M0	N0	T1&2	Stage I&II
TCGA-AA-3930-01A	61	1	66	Male	M1	N1&2	T3&4	Stage III&IV
TCGA-AA-3939-01A	395	0	83	Male	M0	N0	T3&4	Stage I&II
TCGA-AA-3941-01A	730	0	84	female	M1	N1&2	T3&4	Stage III&IV
TCGA-AA-3947-01A	1004	0	60	female	M0	N0	T3&4	Stage I&II
TCGA-AA-3949-01A	791	0	87	female	M0	N1&2	T3&4	Stage III&IV
TCGA-AA-3950-01A	730	0	79	female	M0	N0	T3&4	Stage I&II
TCGA-AA-3952-01A	61	1	68	Male	M0	N1&2	T3&4	Stage III&IV
TCGA-AA-3955-01A	638	0	38	Male	M0	N1&2	T1&2	Stage III&IV
TCGA-AA-3956-01A	1035	0	65	Male	M0	N0	T3&4	Stage I&II
TCGA-AA-3966-01A	61	0	89	female	M0	N0	T3&4	Stage I&II
TCGA-AA-3968-01A	669	0	55	female	M0	N0	T1&2	Stage I&II
TCGA-AA-3970-01A	1096	0	65	Male	M0	N0	T3&4	Stage I&II
TCGA-AA-3971-01A	489	0	58	Male	M0	N1&2	T3&4	Stage III&IV
TCGA-AA-3972-01A	1551	0	72	Male	M1	N1&2	T3&4	Stage III&IV
TCGA-AA-3973-01A	397	0	69	Male	M1	N1&2	T3&4	Stage III&IV
TCGA-AA-3975-01A	1036	0	80	Male	M0	N0	T1&2	Stage I&II
TCGA-AA-3976-01A	791	0	70	Male	M0	N1&2	T1&2	Stage III&IV
TCGA-AA-3977-01A	761	0	65	Male	NA	N0	T1&2	NA
TCGA-AA-3979-01A	730	0	84	Male	M0	N0	T3&4	Stage I&II
TCGA-AA-3980-01A	242	0	89	female	M0	N0	T1&2	Stage I&II
TCGA-AA-3982-01A	822	0	75	Male	M0	N1&2	T3&4	Stage III&IV
TCGA-AA-3986-01A	580	0	73	Male	M0	N0	T1&2	Stage I&II
TCGA-AA-3989-01A	242	1	84	Male	M1	N1&2	T3&4	Stage III&IV
TCGA-AA-3994-01A	822	0	69	Male	M0	N1&2	T3&4	Stage III&IV
TCGA-AA-A004-01A	424	0	76	Male	M0	N0	T3&4	Stage I&II
TCGA-AA-A00A-01A	1157	0	80	Male	M0	N0	T3&4	Stage I&II
TCGA-AA-A00D-01A	578	0	70	Male	M0	N0	T1&2	Stage I&II
TCGA-AA-A00E-01A	913	0	65	Male	M0	N0	T3&4	Stage I&II
TCGA-AA-A00F-01A	1035	0	66	Male	M0	N1&2	T3&4	Stage III&IV
TCGA-AA-A00J-01A	549	0	80	Male	M0	N1&2	T3&4	Stage III&IV
TCGA-AA-A00K-01A	549	0	79	Male	M0	N0	T3&4	Stage I&II
TCGA-AA-A00L-01A	1157	0	66	Male	M0	N0	T3&4	Stage I&II
TCGA-AA-A00N-01A	122	1	75	Male	M0	N0	T3&4	Stage I&II
TCGA-AA-A00O-01A	822	0	83	female	M0	N1&2	T3&4	Stage III&IV
TCGA-AA-A00Q-01A	1278	0	66	female	M0	N1&2	T3&4	Stage III&IV
TCGA-AA-A00R-01A	30	0	64	female	M0	N0	T1&2	Stage I&II
TCGA-AA-A00U-01A	518	0	50	Male	M0	N1&2	T3&4	Stage III&IV
TCGA-AA-A00W-01A	456	0	80	Male	M0	N0	T1&2	Stage I&II
TCGA-AA-A00Z-01A	669	0	70	Male	M0	N0	T3&4	Stage I&II
TCGA-AA-A010-01A	1064	0	46	female	M0	N0	T3&4	Stage I&II
TCGA-AA-A017-01A	457	0	57	female	M0	N0	T3&4	Stage I&II
TCGA-AA-A01C-01A	457	0	75	Male	M0	N1&2	T1&2	Stage III&IV
TCGA-AA-A01D-01A	334	1	47	female	M0	N1&2	T3&4	Stage III&IV
TCGA-AA-A01F-01A	974	0	72	Male	M0	N1&2	T3&4	Stage III&IV
TCGA-AA-A01G-01A	365	0	63	Male	M0	N0	T3&4	Stage I&II
TCGA-AA-A01I-01A	943	0	76	Male	M0	N0	T1&2	Stage I&II
TCGA-AA-A01K-01A	943	0	74	female	M0	N1&2	T3&4	Stage III&IV
TCGA-AA-A01P-01A	1158	1	80	female	M0	N1&2	T3&4	Stage III&IV
TCGA-AA-A01Q-01A	31	0	48	female	M0	N0	T3&4	Stage I&II
TCGA-AA-A01R-01A	1065	0	47	Male	M0	N1&2	T3&4	Stage III&IV
TCGA-AA-A01S-01A	31	0	47	female	M0	N1&2	T3&4	Stage III&IV
TCGA-AA-A01T-01A	1005	0	63	female	M0	N1&2	T3&4	Stage III&IV
TCGA-AA-A01V-01A	31	0	59	Male	M0	N0	T1&2	Stage I&II
TCGA-AA-A01X-01A	791	0	80	female	M0	N1&2	T1&2	Stage III&IV
TCGA-AA-A01Z-01A	1126	0	68	Male	M0	N0	T3&4	Stage I&II
TCGA-AA-A024-01A	1188	1	81	Male	M0	N0	T3&4	Stage I&II
TCGA-AA-A029-01A	1581	0	67	Male	M0	N0	T3&4	Stage I&II
TCGA-AA-A02E-01A	90	1	82	female	M1	N1&2	T3&4	Stage III&IV
TCGA-AA-A02F-01A	1216	0	68	female	M1	N1&2	T3&4	Stage III&IV
TCGA-AA-A02H-01A	61	1	74	female	M1	N1&2	T3&4	Stage III&IV
TCGA-AA-A02J-01A	153	1	70	female	M1	N0	T3&4	Stage III&IV
TCGA-AA-A02K-01A	426	1	50	Male	M1	N1&2	T3&4	Stage III&IV
TCGA-AA-A02O-01A	28	0	82	Male	M0	N0	T3&4	Stage I&II
TCGA-AA-A02R-01A	670	1	84	female	M0	N0	T3&4	Stage I&II
TCGA-AA-A02W-01A	1247	0	73	female	M0	N0	T1&2	Stage I&II
TCGA-AA-A02Y-01A	1216	0	73	Male	M0	N0	T1&2	Stage I&II
TCGA-AA-A03J-01A	1246	0	65	female	M0	N0	T1&2	Stage I&II
TCGA-AD-5900-01A	370	0	67	Male	NA	N0	T1&2	Stage I&II
TCGA-AD-6548-01A	650	0	81	female	M0	N0	T1&2	Stage I&II
TCGA-AD-6888-01A	472	1	73	Male	M0	N1&2	T3&4	Stage III&IV
TCGA-AD-6889-01A	2532	1	76	Male	M0	N0	T3&4	Stage I&II
TCGA-AD-6890-01A	746	0	65	Male	NA	N0	T1&2	NA
TCGA-AD-6895-01A	763	0	84	Male	M0	N1&2	T3&4	Stage III&IV
TCGA-AD-6899-01A	176	1	84	Male	NA	N1&2	T3&4	Stage III&IV
TCGA-AD-6901-01A	682	1	78	Male	NA	N0	T3&4	NA
TCGA-AD-6963-01A	834	0	58	Male	NA	N0	T3&4	NA
TCGA-AD-6964-01A	331	1	58	Male	NA	N1&2	T3&4	NA
TCGA-AD-6965-01A	805	0	62	Male	M0	N1&2	T3&4	Stage III&IV
TCGA-AD-A5EK-01A	500	0	51	Male	NA	N0	T1&2	Stage I&II
TCGA-AM-5820-01A	14	0	59	female	M1	N1&2	T3&4	Stage III&IV
TCGA-AM-5821-01A	28	0	68	female	M0	N0	T3&4	Stage I&II
TCGA-AU-3779-01A	441	0	80	female	M0	N0	T3&4	Stage I&II
TCGA-AU-6004-01A	824	0	69	female	M0	N0	T1&2	Stage I&II
TCGA-AY-4070-01A	496	1	50	female	M0	N1&2	T3&4	Stage III&IV
TCGA-AY-4071-01A	29	1	63	female	NA	N0	T1&2	Stage I&II
TCGA-AY-5543-01A	1004	0	65	female	M1	N1&2	T3&4	Stage III&IV
TCGA-AY-6196-01A	6	0	47	Male	NA	N1&2	T3&4	Stage III&IV
TCGA-AY-6197-01A	652	0	60	Male	NA	N0	T3&4	Stage I&II
TCGA-AY-6386-01A	542	0	66	female	M0	N1&2	T3&4	Stage III&IV
TCGA-AY-A54L-01A	525	0	74	female	M0	N0	T1&2	Stage I&II
TCGA-AY-A69D-01A	543	0	55	female	M0	N0	T3&4	Stage I&II
TCGA-AY-A71X-01A	588	0	54	female	M0	N0	T1&2	Stage I&II
TCGA-AY-A8YK-01A	573	0	44	Male	M1	N1&2	T3&4	Stage III&IV
TCGA-AZ-4308-01A	3324	0	47	female	M0	N1&2	T3&4	Stage III&IV
TCGA-AZ-4313-01A	2310	0	51	female	M0	N0	T1&2	Stage I&II
TCGA-AZ-4315-01A	1776	0	61	Male	M0	N0	T3&4	Stage I&II
TCGA-AZ-4323-01A	43	1	37	Male	M1	N1&2	T3&4	Stage III&IV
TCGA-AZ-4614-01A	172	1	71	female	M1	N1&2	T3&4	Stage III&IV
TCGA-AZ-4615-01A	1002	0	84	Male	M0	N1&2	T3&4	Stage III&IV
TCGA-AZ-4616-01A	156	1	82	female	M1	N1&2	T3&4	Stage III&IV
TCGA-AZ-4684-01A	1977	0	49	Male	M1	N1&2	T3&4	Stage III&IV
TCGA-AZ-5403-01A	1910	1	43	Male	NA	N0	T3&4	Stage I&II
TCGA-AZ-5407-01A	2683	0	51	female	M0	N0	T1&2	Stage I&II
TCGA-AZ-6598-01A	1503	1	77	female	NA	N0	T3&4	Stage I&II
TCGA-AZ-6599-01A	206	1	72	Male	NA	N0	T1&2	Stage I&II
TCGA-AZ-6600-01A	368	1	64	Male	M1	N1&2	T3&4	Stage III&IV
TCGA-AZ-6601-01A	3042	1	68	Male	M0	N0	T3&4	Stage I&II
TCGA-AZ-6603-01A	899	1	77	female	NA	N1&2	T1&2	NA
TCGA-AZ-6605-01A	159	1	77	Male	M0	N1&2	T3&4	Stage III&IV
TCGA-AZ-6606-01A	357	1	81	Male	M1	N1&2	T3&4	Stage III&IV
TCGA-AZ-6607-01A	97	1	69	Male	M1	N1&2	T3&4	Stage III&IV
TCGA-AZ-6608-01A	59	1	55	female	M0	N1&2	T1&2	Stage III&IV
TCGA-CA-5254-01A	386	0	42	female	M0	N0	T3&4	Stage I&II
TCGA-CA-5255-01A	376	0	45	Male	M0	N0	T3&4	Stage I&II
TCGA-CA-5256-01A	379	0	54	female	M0	N0	T3&4	Stage I&II
TCGA-CA-5796-01A	377	0	52	female	M0	N0	T3&4	Stage I&II
TCGA-CA-5797-01A	383	0	56	Male	M0	N0	T3&4	Stage I&II
TCGA-CA-6715-01A	383	0	63	Male	M0	N1&2	T3&4	Stage III&IV
TCGA-CA-6716-01A	371	0	65	Male	M0	N0	T3&4	Stage I&II
TCGA-CA-6717-01A	388	0	57	Male	M0	N0	T3&4	Stage I&II
TCGA-CA-6718-01A	306	1	46	Male	M0	N0	T3&4	Stage I&II
TCGA-CA-6719-01A	435	0	77	Male	M0	N0	T3&4	Stage I&II
TCGA-CK-4950-01A	2599	0	68	female	M0	N1&2	T3&4	Stage III&IV
TCGA-CK-4951-01A	2134	1	79	female	M0	N0	T3&4	Stage I&II
TCGA-CK-4952-01A	475	0	48	female	M0	N1&2	T3&4	Stage III&IV
TCGA-CK-5912-01A	1493	1	81	Male	NA	N0	T1&2	Stage I&II
TCGA-CK-5913-01A	1561	0	58	female	NA	N0	T3&4	Stage I&II
TCGA-CK-5914-01A	669	0	81	Male	NA	N1&2	T3&4	Stage III&IV
TCGA-CK-5916-01A	643	1	71	female	M0	N0	T1&2	Stage I&II
TCGA-CK-6747-01A	820	0	87	female	NA	N0	T3&4	Stage I&II
TCGA-CK-6748-01A	61	0	45	female	M1	N1&2	T3&4	Stage III&IV
TCGA-CK-6751-01A	518	0	88	female	NA	N0	T1&2	Stage I&II
TCGA-CM-4743-01A	701	0	69	Male	M0	N0	T3&4	Stage I&II
TCGA-CM-4744-01A	609	0	69	Male	M0	N0	T1&2	Stage I&II
TCGA-CM-4746-01A	1126	0	61	Male	M0	N0	T1&2	Stage I&II
TCGA-CM-4747-01A	761	0	47	Male	M1	N1&2	T3&4	Stage III&IV
TCGA-CM-4748-01A	792	0	53	Male	M0	N1&2	T3&4	Stage III&IV
TCGA-CM-4750-01A	244	0	34	female	M0	N1&2	T1&2	Stage III&IV
TCGA-CM-4751-01A	822	0	62	Male	M0	N1&2	T3&4	Stage III&IV
TCGA-CM-4752-01A	396	0	58	Male	M0	N0	T3&4	Stage I&II
TCGA-CM-5341-01A	884	0	82	female	M0	N1&2	T1&2	Stage III&IV
TCGA-CM-5344-01A	670	0	39	female	M0	N1&2	T3&4	Stage III&IV
TCGA-CM-5348-01A	699	0	72	Male	M0	N1&2	T3&4	Stage III&IV
TCGA-CM-5349-01A	915	0	68	female	M0	N0	T3&4	Stage I&II
TCGA-CM-5860-01A	974	0	44	Male	M0	N0	T3&4	Stage I&II
TCGA-CM-5861-01A	457	0	63	female	M0	N0	T3&4	Stage I&II
TCGA-CM-5862-01A	153	1	80	Male	M1	N1&2	T3&4	Stage III&IV
TCGA-CM-5863-01A	457	0	60	female	M0	N1&2	T3&4	Stage III&IV
TCGA-CM-5864-01A	457	0	60	Male	M0	N0	T1&2	Stage I&II
TCGA-CM-5868-01A	518	0	59	female	M1	N1&2	T3&4	Stage III&IV
TCGA-CM-6161-01A	457	0	36	female	M0	N0	T1&2	Stage I&II
TCGA-CM-6162-01A	365	0	48	female	M0	N1&2	T3&4	Stage III&IV
TCGA-CM-6163-01A	427	0	74	Male	M0	N0	T1&2	Stage I&II
TCGA-CM-6164-01A	883	0	46	female	M0	N0	T3&4	Stage I&II
TCGA-CM-6165-01A	488	0	74	Male	M0	N0	T3&4	Stage I&II
TCGA-CM-6166-01A	669	0	48	female	M0	N0	T1&2	Stage I&II
TCGA-CM-6167-01A	456	0	57	female	M0	N1&2	T3&4	Stage III&IV
TCGA-CM-6168-01A	395	0	84	female	M0	N0	T3&4	Stage I&II
TCGA-CM-6169-01A	396	0	67	Male	M0	N0	T3&4	Stage I&II
TCGA-CM-6170-01A	457	0	73	female	M0	N0	T1&2	Stage I&II
TCGA-CM-6171-01A	427	0	77	female	M0	N0	T1&2	Stage I&II
TCGA-CM-6172-01A	335	0	70	female	M0	N1&2	T3&4	Stage III&IV
TCGA-CM-6674-01A	394	0	39	Male	M0	N0	T3&4	Stage I&II
TCGA-CM-6675-01A	397	0	35	Male	M1	N1&2	T3&4	Stage III&IV
TCGA-CM-6676-01A	337	0	82	Male	M0	N0	T1&2	Stage I&II
TCGA-CM-6677-01A	337	0	75	female	M0	N0	T3&4	Stage I&II
TCGA-CM-6678-01A	335	0	63	female	M1	N1&2	T3&4	Stage III&IV
TCGA-CM-6679-01A	306	0	58	Male	M0	N0	T3&4	Stage I&II
TCGA-CM-6680-01A	366	0	78	female	M0	N1&2	T3&4	Stage III&IV
TCGA-D5-5537-01A	1381	1	83	Male	NA	N1&2	T3&4	NA
TCGA-D5-5538-01A	1661	1	60	female	M0	N1&2	T3&4	Stage III&IV
TCGA-D5-5539-01A	596	0	60	Male	M0	N1&2	T3&4	Stage III&IV
TCGA-D5-5540-01A	1706	0	73	Male	M0	N0	T3&4	Stage I&II
TCGA-D5-5541-01A	1701	0	63	Male	M0	N1&2	T3&4	Stage III&IV
TCGA-D5-6529-01A	614	0	69	Male	M0	N0	T3&4	Stage I&II
TCGA-D5-6530-01A	621	0	53	Male	M0	N0	T1&2	Stage I&II
TCGA-D5-6531-01A	540	0	75	Male	M0	N0	T3&4	Stage I&II
TCGA-D5-6532-01A	555	0	61	Male	M0	N0	T3&4	Stage I&II
TCGA-D5-6533-01A	775	0	68	female	M0	N0	T3&4	NA
TCGA-D5-6534-01A	1316	0	62	female	M0	N0	T3&4	Stage I&II
TCGA-D5-6535-01A	460	0	80	female	NA	N1&2	T3&4	Stage III&IV
TCGA-D5-6536-01A	543	0	73	Male	M0	N0	T3&4	Stage I&II
TCGA-D5-6537-01A	146	1	64	Male	NA	N1&2	T3&4	Stage III&IV
TCGA-D5-6538-01A	521	0	79	female	M0	N1&2	T3&4	Stage III&IV
TCGA-D5-6539-01A	380	0	45	female	M0	N0	T3&4	NA
TCGA-D5-6540-01A	491	0	66	Male	M0	N0	T1&2	Stage I&II
TCGA-D5-6541-01A	474	0	49	Male	M0	N0	T3&4	Stage I&II
TCGA-D5-6898-01A	229	0	51	female	M0	N0	T1&2	Stage I&II
TCGA-D5-6920-01A	377	0	77	female	M0	N0	T3&4	Stage I&II
TCGA-D5-6922-01A	308	0	76	Male	M0	N1&2	T3&4	Stage III&IV
TCGA-D5-6923-01A	378	0	57	Male	M0	N0	T1&2	Stage I&II
TCGA-D5-6924-01A	435	0	68	Male	M0	N0	T3&4	Stage I&II
TCGA-D5-6926-01A	275	0	65	Male	M0	N1&2	T3&4	Stage III&IV
TCGA-D5-6927-01A	287	0	34	Male	M0	N0	T3&4	Stage I&II
TCGA-D5-6928-01A	354	0	80	Male	M0	N0	T3&4	Stage I&II
TCGA-D5-6929-01A	408	0	49	female	M1	N1&2	T3&4	Stage III&IV
TCGA-D5-6930-01A	406	0	67	Male	M0	N0	T3&4	Stage I&II
TCGA-D5-6931-01A	365	0	77	Male	M0	N1&2	T3&4	Stage III&IV
TCGA-D5-6932-01A	346	0	69	Male	M0	N0	T3&4	Stage I&II
TCGA-D5-7000-01A	312	0	79	female	M0	N0	T1&2	Stage I&II
TCGA-DM-A0X9-01A	3641	0	71	female	M0	N0	T3&4	Stage I&II
TCGA-DM-A0XD-01A	743	1	65	Male	M0	N0	T3&4	Stage I&II
TCGA-DM-A0XF-01A	1162	1	68	female	M0	N1&2	T3&4	Stage III&IV
TCGA-DM-A1D0-01A	3974	0	79	female	M0	N0	T3&4	Stage I&II
TCGA-DM-A1D4-01A	2821	1	80	Male	M0	N0	T3&4	Stage I&II
TCGA-DM-A1D6-01A	570	1	88	Male	M0	N0	T3&4	Stage I&II
TCGA-DM-A1D7-01A	405	1	82	Male	M0	N0	T3&4	Stage I&II
TCGA-DM-A1D8-01A	383	1	50	female	NA	N1&2	T3&4	NA
TCGA-DM-A1D9-01A	4270	0	67	female	M0	N0	T3&4	Stage I&II
TCGA-DM-A1DA-01A	228	1	71	female	M0	N1&2	T3&4	Stage III&IV
TCGA-DM-A1DB-01A	1348	1	68	Male	M0	N0	T3&4	Stage I&II
TCGA-DM-A1HA-01A	2600	0	82	Male	M0	N1&2	T3&4	Stage III&IV
TCGA-DM-A1HB-01A	4126	0	75	Male	M0	N1&2	T3&4	Stage III&IV
TCGA-DM-A280-01A	236	1	70	female	M0	N0	T3&4	Stage I&II
TCGA-DM-A282-01A	4233	0	60	female	M0	N0	T3&4	Stage I&II
TCGA-DM-A285-01A	179	1	71	female	M1	N1&2	T3&4	Stage III&IV
TCGA-DM-A288-01A	427	1	68	Male	M0	N1&2	T3&4	Stage III&IV
TCGA-DM-A28A-01A	805	1	78	Male	M0	N1&2	T3&4	Stage III&IV
TCGA-DM-A28C-01A	2475	1	74	Male	M0	N0	T3&4	Stage I&II
TCGA-DM-A28E-01A	3648	0	72	female	M0	N0	T3&4	Stage I&II
TCGA-DM-A28F-01A	1094	1	73	Male	M0	N1&2	T3&4	Stage III&IV
TCGA-DM-A28G-01A	1849	1	75	Male	M0	N0	T3&4	Stage I&II
TCGA-DM-A28H-01A	3561	0	50	Male	M0	N1&2	T3&4	Stage III&IV
TCGA-DM-A28K-01A	2988	0	75	Male	M0	N0	T3&4	Stage I&II
TCGA-DM-A28M-01A	2895	0	63	Male	M0	N0	T3&4	Stage I&II
TCGA-F4-6459-01A	262	1	61	female	M0	N1&2	T3&4	Stage III&IV
TCGA-F4-6460-01A	972	1	51	female	M0	N1&2	T3&4	Stage III&IV
TCGA-F4-6461-01A	338	1	41	female	M0	N1&2	T3&4	Stage III&IV
TCGA-F4-6463-01A	1087	0	51	Male	M0	N0	T3&4	Stage I&II
TCGA-F4-6569-01A	1087	0	60	Male	M0	N0	T1&2	Stage I&II
TCGA-F4-6570-01A	188	1	78	female	M0	N0	T3&4	Stage I&II
TCGA-F4-6703-01A	1456	0	64	Male	M0	N0	T3&4	Stage I&II
TCGA-F4-6704-01A	47	0	60	Male	NA	N1&2	T3&4	Stage III&IV
TCGA-F4-6805-01A	1047	0	58	female	M0	N0	T3&4	Stage I&II
TCGA-F4-6806-01A	1260	0	59	female	M0	N0	T1&2	Stage I&II
TCGA-F4-6807-01A	1309	0	51	female	M0	N1&2	T3&4	Stage III&IV
TCGA-F4-6808-01A	1024	0	54	female	M0	N0	T1&2	Stage I&II
TCGA-F4-6809-01A	403	1	52	female	M1	N1&2	T3&4	Stage III&IV
TCGA-F4-6854-01A	16	0	77	female	M0	N0	T3&4	Stage I&II
TCGA-F4-6855-01A	1442	0	70	female	M0	N0	T3&4	Stage I&II
TCGA-F4-6856-01A	1074	0	45	Male	M0	N0	T1&2	Stage I&II
TCGA-G4-6293-01A	4051	0	49	female	M0	N1&2	T3&4	Stage III&IV
TCGA-G4-6294-01A	858	1	75	Male	M1	N1&2	T3&4	Stage III&IV
TCGA-G4-6295-01A	254	0	70	female	M0	N0	T3&4	Stage I&II
TCGA-G4-6297-01A	2506	0	55	female	M1	N1&2	T3&4	Stage III&IV
TCGA-G4-6299-01A	2268	0	69	Male	M0	N1&2	T3&4	Stage III&IV
TCGA-G4-6303-01A	2003	1	54	female	M1	N1&2	T3&4	Stage III&IV
TCGA-G4-6304-01A	1631	0	66	female	M0	N0	T3&4	Stage I&II
TCGA-G4-6306-01A	1359	0	71	Male	M0	N0	T1&2	NA
TCGA-G4-6307-01A	1674	0	37	female	M0	N1&2	T3&4	Stage III&IV
TCGA-G4-6309-01A	2600	0	40	female	M0	N1&2	T3&4	Stage III&IV
TCGA-G4-6310-01A	1935	0	69	Male	M0	N1&2	T3&4	Stage III&IV
TCGA-G4-6311-01A	1199	0	80	Male	NA	N1&2	T3&4	Stage III&IV
TCGA-G4-6314-01A	1093	0	76	female	M1	N1&2	T3&4	Stage III&IV
TCGA-G4-6315-01A	1883	0	66	Male	M1	N1&2	T3&4	Stage III&IV
TCGA-G4-6317-01A	1095	0	51	female	NA	N1&2	T3&4	Stage III&IV
TCGA-G4-6320-01A	804	0	73	Male	NA	N1&2	T3&4	Stage III&IV
TCGA-G4-6321-01A	672	0	60	female	NA	N1&2	T1&2	Stage III&IV
TCGA-G4-6322-01A	792	0	65	Male	NA	N1&2	T3&4	Stage III&IV
TCGA-G4-6323-01A	419	0	50	Male	NA	N0	NA	Stage I&II
TCGA-G4-6586-01A	1089	0	73	female	M0	N0	T3&4	Stage I&II
TCGA-G4-6588-01A	796	0	58	female	M0	N0	T3&4	Stage I&II
TCGA-G4-6625-01A	2792	0	77	female	M0	N0	T3&4	Stage I&II
TCGA-G4-6626-01A	1	1	90	Male	M0	N0	T3&4	Stage I&II
TCGA-G4-6627-01A	2175	0	84	Male	M0	N0	T3&4	Stage I&II
TCGA-G4-6628-01A	2424	0	78	Male	M0	N0	T1&2	Stage I&II
TCGA-NH-A50T-01A	553	0	68	female	NA	N0	T3&4	Stage I&II
TCGA-NH-A50U-01A	334	1	42	Male	M1	N0	T3&4	Stage III&IV
TCGA-NH-A50V-01A	588	0	69	Male	M0	N1&2	T3&4	Stage III&IV
TCGA-NH-A6GA-01A	302	1	58	Male	NA	N1&2	T3&4	Stage III&IV
TCGA-NH-A6GB-01A	476	0	71	female	NA	N1&2	T3&4	Stage III&IV
TCGA-NH-A6GC-01A	389	0	66	female	M1	N1&2	T3&4	Stage III&IV
TCGA-NH-A8F7-01A	543	0	53	female	NA	N0	T3&4	Stage I&II
TCGA-NH-A8F8-01A	511	1	79	Male	M1	N1&2	T3&4	Stage III&IV
TCGA-QG-A5YV-01A	1301	0	64	female	NA	N1&2	T3&4	Stage III&IV
TCGA-QG-A5YW-01A	896	0	55	female	NA	N1&2	T3&4	Stage III&IV
TCGA-QG-A5YX-01A	1003	0	61	female	NA	N0	T3&4	Stage I&II
TCGA-QG-A5Z1-01A	256	1	71	Male	NA	N1&2	T3&4	Stage III&IV
TCGA-QG-A5Z2-01A	952	0	61	Male	M0	N0	T1&2	Stage I&II
TCGA-QL-A97D-01A	666	0	84	female	NA	N0	T1&2	Stage I&II
TCGA-RU-A8FL-01A	1177	0	51	Male	NA	N1&2	T3&4	Stage III&IV
TCGA-SS-A7HO-01A	1829	0	44	female	M0	N0	T3&4	Stage I&II
TCGA-T9-A92H-01A	362	0	82	Male	M0	N0	T3&4	Stage I&II
TCGA-WS-AB45-01A	2130	0	52	female	NA	N0	T3&4	Stage I&II
